# Supplementary material for: Adipose-Derived Stromal Cells within a Gelatin Matrix Acquire Enhanced Regenerative and Angiogenic Properties: A Pre-Clinical Study for Application to Chronic Wounds
Source: Biomedicines. 2023 Mar 22;11(3):987. doi: 10.3390/biomedicines11030987 (PMC10046849; doi:10.3390/biomedicines11030987)
Supplement: Supplementary file 1 [file biomedicines-11-00987-s001.zip]

Archive with 1 entries (1 files):
- biomedicines-2273784-supplementary.pdf
